# Supplementary material for: Two Different High Throughput Sequencing Approaches Identify Thousands of De Novo Genomic Markers for the Genetically Depleted Bornean Elephant
Source: PLoS One. 2012 Nov 21;7(11):e49533. doi: 10.1371/journal.pone.0049533 (PMC3504023; doi:10.1371/journal.pone.0049533)
Supplement: Table S4 — Gene Ontology (GO) term representation of 454-contigs. The GO terms were obtained for 454 contigs containing SNPs using Ensembl gene annotation of L. africana. In these 454-contigs, 24 unique GO terms were represented. (XLSX) [file pone.0049533.s004.xlsx]

## Sheet: Table S4
	Subject Seq-id (ID of the database hit)	Location in scaffold (start of alignment)	Location in scaffold (end of alignment)	Ensembl Gene ID	GO Term Accession	GO Term Name
	scaffold_20	41370625	41379740	ENSLAFG00000011187	GO:0043966	histone H3 acetylation
	scaffold_20	41370625	41379740	ENSLAFG00000011187	GO:0051457	maintenance of protein location in nucleus
	scaffold_20	41370625	41379740	ENSLAFG00000011187	GO:0005634	nucleus
	scaffold_20	41370625	41379740	ENSLAFG00000011187	GO:0030914	STAGA complex
	scaffold_20	41370625	41379740	ENSLAFG00000011187	GO:0003713	transcription coactivator activity
	scaffold_20	41370625	41379740	ENSLAFG00000011187	GO:0004402	histone acetyltransferase activity
	scaffold_23	27338970	27425372	ENSLAFG00000015014	GO:0007186	G-protein coupled receptor protein signaling pathway
	scaffold_23	27338970	27425372	ENSLAFG00000015014	GO:0006661	phosphatidylinositol biosynthetic process
	scaffold_23	27338970	27425372	ENSLAFG00000015014	GO:0007210	serotonin receptor signaling pathway
	scaffold_23	27338970	27425372	ENSLAFG00000015014	GO:0014065	phosphatidylinositol 3-kinase cascade
	scaffold_23	27338970	27425372	ENSLAFG00000015014	GO:0042493	response to drug
	scaffold_23	27338970	27425372	ENSLAFG00000015014	GO:0051209	release of sequestered calcium ion into cytosol
	scaffold_23	27338970	27425372	ENSLAFG00000015014	GO:0070371	ERK1 and ERK2 cascade
	scaffold_23	27338970	27425372	ENSLAFG00000015014	GO:0016021	integral to membrane
	scaffold_23	27338970	27425372	ENSLAFG00000015014	GO:0005886	plasma membrane
	scaffold_23	27338970	27425372	ENSLAFG00000015014	GO:0004952	dopamine receptor activity
	scaffold_23	27338970	27425372	ENSLAFG00000015014	GO:0004435	phosphatidylinositol phospholipase C activity
	scaffold_23	27338970	27425372	ENSLAFG00000015014	GO:0004993	serotonin receptor activity
	scaffold_23	27338970	27425372	ENSLAFG00000015014	GO:0008144	drug binding
	scaffold_23	27338970	27425372	ENSLAFG00000015014	GO:0051378	serotonin binding
	scaffold_23	27338970	27425372	ENSLAFG00000015014	GO:0071886	1-(4-iodo-2,5-dimethoxyphenyl)propan-2-amine binding
	scaffold_12	29153202	29226803	ENSLAFG00000014423	GO:0006281	DNA repair
	scaffold_12	29153202	29226803	ENSLAFG00000014423	GO:0005515	protein binding
	scaffold_12	29153202	29226803	ENSLAFG00000014423	GO:0003908	methylated-DNA-[protein]-cysteine S-methyltransferase activity
